# Supplementary material for: Rehabilitation Strategies Following Isolated Meniscal Repair: A Systematic Review of Protocols and Outcomes
Source: J Clin Med. 2026 Feb 19;15(4):1616. doi: 10.3390/jcm15041616 (PMC12942418; doi:10.3390/jcm15041616)
Supplement: Supplementary file 1 [file jcm-15-01616-s001.zip]

Archive with 1 entries (1 files):
- jcm-4117107-supplementary.pdf
